# Supplementary material for: What comes first: Heart rate variability changes or insomnia? A causal investigation using Mendelian randomization
Source: Int J Clin Health Psychol. 2025 Dec 12;25(4):100656. doi: 10.1016/j.ijchp.2025.100656 (PMC12765190; doi:10.1016/j.ijchp.2025.100656)
Supplement: Supplementary file 2 [file mmc2.csv]

SNP	effect_allele.exposure	other_allele.exposure	effect_allele.outcome	other_allele.outcome	beta.exposure	beta.outcome	eaf.exposure	eaf.outcome	remove	palindromic	ambiguous	id.outcome	chr.outcome	pos.outcome	pval.outcome	se.outcome	samplesize.outcome	outcome	mr_keep.outcome	pval_origin.outcome	id.exposure	chr.exposure	pos.exposure	se.exposure	pval.exposure	samplesize.exposure	exposure	mr_keep.exposure	pval_origin.exposure	data_source.exposure	action	SNP_index	mr_keep	R2	f
rs10192226	C	A	C	A	-0.065266	-0.0343078	0.2246	0.229427	FALSE	FALSE	FALSE	Insomnia	2	211207598	0.125849	0.0224135	451246	outcome	TRUE	reported	Heart rate variability traits (pvRSA/HF)	2	212072323	0.013209	9.89E-07	24088	Heart rate variability traits (pvRSA/HF) || id:ebi-a-GCST004732	TRUE	reported	igd	2	1	TRUE	0.001012496	24.41271511
rs10789240	A	G	A	G	-0.050356	0.0118598	0.2864	0.247019	FALSE	FALSE	FALSE	Insomnia	1	67824568	0.588218	0.0219049	451246	outcome	TRUE	reported	Heart rate variability traits (pvRSA/HF)	1	68290251	0.011352	1.80E-06	24088	Heart rate variability traits (pvRSA/HF) || id:ebi-a-GCST004732	TRUE	reported	igd	2	1	TRUE	0.000816211	19.67612872
rs10842383	T	C	T	C	0.128372	0.0322721	0.1353	0.106081	FALSE	FALSE	FALSE	Insomnia	12	24619033	0.293627	0.0307296	451246	outcome	TRUE	reported	Heart rate variability traits (pvRSA/HF)	12	24771967	0.014667	7.61E-23	24088	Heart rate variability traits (pvRSA/HF) || id:ebi-a-GCST004732	TRUE	reported	igd	2	1	TRUE	0.003170139	76.601981
rs12712213	G	C	G	C	-0.048227	-0.0219651	0.2602	0.231716	FALSE	TRUE	FALSE	Insomnia	2	105565813	0.325392	0.022335	451246	outcome	TRUE	reported	Heart rate variability traits (pvRSA/HF)	2	106182270	0.012548	3.02E-06	24088	Heart rate variability traits (pvRSA/HF) || id:ebi-a-GCST004732	TRUE	reported	igd	2	1	TRUE	0.000612865	14.77112061
rs12974440	A	G	A	G	-0.247938	-0.175991	0.0767	0.0531653	FALSE	FALSE	FALSE	Insomnia	19	5894375	7.38E-05	0.0444008	451246	outcome	TRUE	reported	Heart rate variability traits (pvRSA/HF)	19	5894386	0.020866	9.09E-38	24088	Heart rate variability traits (pvRSA/HF) || id:ebi-a-GCST004732	TRUE	reported	igd	2	1	TRUE	0.00582732	141.1853879
rs236349	G	A	G	A	-0.07102	0.00476587	0.6518	0.560882	FALSE	FALSE	FALSE	Insomnia	6	36852789	0.802585	0.0190633	451246	outcome	TRUE	reported	Heart rate variability traits (pvRSA/HF)	6	36820565	0.011132	2.78E-12	24088	Heart rate variability traits (pvRSA/HF) || id:ebi-a-GCST004732	TRUE	reported	igd	2	1	TRUE	0.001686868	40.70023443
rs2680344	G	A	G	A	0.05156	0.0544764	0.2162	0.290744	FALSE	FALSE	FALSE	Insomnia	15	73361144	0.00812924	0.0205831	451246	outcome	TRUE	reported	Heart rate variability traits (pvRSA/HF)	15	73653485	0.012996	4.23E-06	24088	Heart rate variability traits (pvRSA/HF) || id:ebi-a-GCST004732	TRUE	reported	igd	2	1	TRUE	0.000653013	15.73940759
rs329922	A	G	A	G	0.045183	0.0174797	0.39	0.448105	FALSE	FALSE	FALSE	Insomnia	3	107668269	0.35714	0.0189825	451246	outcome	TRUE	reported	Heart rate variability traits (pvRSA/HF)	3	107387116	0.010625	3.62E-07	24088	Heart rate variability traits (pvRSA/HF) || id:ebi-a-GCST004732	TRUE	reported	igd	2	1	TRUE	0.00075018	18.0831556
rs4262	T	C	T	C	0.049061	-0.000380963	0.6103	0.644808	FALSE	FALSE	FALSE	Insomnia	7	93922116	0.984614	0.0197548	451246	outcome	TRUE	reported	Heart rate variability traits (pvRSA/HF)	7	93551428	0.01109	7.41E-09	24088	Heart rate variability traits (pvRSA/HF) || id:ebi-a-GCST004732	TRUE	reported	igd	2	1	TRUE	0.000811813	19.57003805
rs6488162	C	T	C	T	0.073135	0.00758981	0.5823	0.576959	FALSE	FALSE	FALSE	Insomnia	12	33440192	0.691269	0.0191115	451246	outcome	TRUE	reported	Heart rate variability traits (pvRSA/HF)	12	33593127	0.011191	2.42E-12	24088	Heart rate variability traits (pvRSA/HF) || id:ebi-a-GCST004732	TRUE	reported	igd	2	1	TRUE	0.001769875	42.70657176
rs10515496	C	T	C	T	0.030513	-0.0289873	0.184505	0.198787	FALSE	FALSE	FALSE	Insomnia	5	137708837	0.21878	0.0235712	451246	outcome	TRUE	reported	Heart rate variability traits (RMSSD)	5	137044526	0.006602	4.52E-06	26523	Heart rate variability traits (RMSSD) || id:ebi-a-GCST004733	TRUE	reported	igd	2	1	TRUE	0.000804723	21.36005681
rs10842383	T	C	T	C	0.06781	0.0322721	0.137141	0.106081	FALSE	FALSE	FALSE	Insomnia	12	24619033	0.293627	0.0307296	451246	outcome	TRUE	reported	Heart rate variability traits (RMSSD)	12	24771967	0.006926	2.61E-22	26523	Heart rate variability traits (RMSSD) || id:ebi-a-GCST004733	TRUE	reported	igd	2	1	TRUE	0.003601083	95.85309486
rs12974991	A	G	A	G	-0.114862	-0.175973	0.07853	0.0531652	FALSE	FALSE	FALSE	Insomnia	19	5894573	7.40E-05	0.0444025	451246	outcome	TRUE	reported	Heart rate variability traits (RMSSD)	19	5894584	0.010046	7.80E-30	26523	Heart rate variability traits (RMSSD) || id:ebi-a-GCST004733	TRUE	reported	igd	2	1	TRUE	0.004904655	130.722404
rs13004438	C	T	C	T	0.027221	-0.0234923	0.428497	0.419743	FALSE	FALSE	FALSE	Insomnia	2	178848941	0.21893	0.0191091	451246	outcome	TRUE	reported	Heart rate variability traits (RMSSD)	2	179713668	0.005151	1.58E-07	26523	Heart rate variability traits (RMSSD) || id:ebi-a-GCST004733	TRUE	reported	igd	2	1	TRUE	0.00105183	27.92599634
rs1343558	A	G	A	G	-0.040006	-0.0473286	0.106604	0.191237	FALSE	FALSE	FALSE	Insomnia	13	86609002	0.0476365	0.0238961	451246	outcome	TRUE	reported	Heart rate variability traits (RMSSD)	13	87261257	0.007948	5.91E-07	26523	Heart rate variability traits (RMSSD) || id:ebi-a-GCST004733	TRUE	reported	igd	2	1	TRUE	0.000954327	25.33484023
rs180238	T	C	T	C	0.038987	-0.00508378	0.661492	0.734877	FALSE	FALSE	FALSE	Insomnia	7	93921135	0.812134	0.0213897	451246	outcome	TRUE	reported	Heart rate variability traits (RMSSD)	7	93550447	0.005274	2.24E-13	26523	Heart rate variability traits (RMSSD) || id:ebi-a-GCST004733	TRUE	reported	igd	2	1	TRUE	0.002056094	54.64406643
rs1812835	A	C	A	C	-0.025092	-0.0215392	0.416851	0.343573	FALSE	FALSE	FALSE	Insomnia	15	73215163	0.277547	0.0198363	451246	outcome	TRUE	reported	Heart rate variability traits (RMSSD)	15	73507504	0.005044	7.99E-07	26523	Heart rate variability traits (RMSSD) || id:ebi-a-GCST004733	TRUE	reported	igd	2	1	TRUE	0.000932165	24.74594409
rs1969542	T	C	T	C	0.024416	-0.0185733	0.655974	0.636037	FALSE	FALSE	FALSE	Insomnia	11	14013268	0.344363	0.0196422	451246	outcome	TRUE	reported	Heart rate variability traits (RMSSD)	11	14034815	0.00527	4.29E-06	26523	Heart rate variability traits (RMSSD) || id:ebi-a-GCST004733	TRUE	reported	igd	2	1	TRUE	0.000808637	21.46403795
rs2052015	T	C	T	C	-0.044027	0.00502158	0.162207	0.177267	FALSE	FALSE	FALSE	Insomnia	14	72020336	0.839091	0.0247301	451246	outcome	TRUE	reported	Heart rate variability traits (RMSSD)	14	72487053	0.007508	5.97E-09	26523	Heart rate variability traits (RMSSD) || id:ebi-a-GCST004733	TRUE	reported	igd	2	1	TRUE	0.001294805	34.38533698
rs236349	G	A	G	A	-0.030802	0.00476587	0.653244	0.560882	FALSE	FALSE	FALSE	Insomnia	6	36852789	0.802585	0.0190633	451246	outcome	TRUE	reported	Heart rate variability traits (RMSSD)	6	36820565	0.00539	1.43E-08	26523	Heart rate variability traits (RMSSD) || id:ebi-a-GCST004733	TRUE	reported	igd	2	1	TRUE	0.001229768	32.65607074
rs6123471	C	T	C	T	0.028642	0.00965124	0.465732	0.453914	FALSE	FALSE	FALSE	Insomnia	20	38211754	0.611211	0.0189856	451246	outcome	TRUE	reported	Heart rate variability traits (RMSSD)	20	36840156	0.005218	5.15E-08	26523	Heart rate variability traits (RMSSD) || id:ebi-a-GCST004733	TRUE	reported	igd	2	1	TRUE	0.001134705	30.12882235
rs638030	G	A	G	A	-0.026071	0.000760388	0.290403	0.280337	FALSE	FALSE	FALSE	Insomnia	3	107554447	0.97113	0.0210104	451246	outcome	TRUE	reported	Heart rate variability traits (RMSSD)	3	107273294	0.005491	2.47E-06	26523	Heart rate variability traits (RMSSD) || id:ebi-a-GCST004733	TRUE	reported	igd	2	1	TRUE	0.000849221	22.54219059
rs7980799	C	A	C	A	0.040187	0.0037167	0.598785	0.612928	FALSE	FALSE	FALSE	Insomnia	12	33424055	0.847838	0.0193702	451246	outcome	TRUE	reported	Heart rate variability traits (RMSSD)	12	33576990	0.005208	1.92E-14	26523	Heart rate variability traits (RMSSD) || id:ebi-a-GCST004733	TRUE	reported	igd	2	1	TRUE	0.002239921	59.54055082
rs8015327	A	G	A	G	0.024118	-0.0269214	0.444159	0.439758	FALSE	FALSE	FALSE	Insomnia	14	38602756	0.157057	0.0190252	451246	outcome	TRUE	reported	Heart rate variability traits (RMSSD)	14	39071960	0.005012	1.80E-06	26523	Heart rate variability traits (RMSSD) || id:ebi-a-GCST004733	TRUE	reported	igd	2	1	TRUE	0.000872286	23.15496252
rs8093402	T	G	T	G	-0.038144	-0.0290364	0.137081	0.0788066	FALSE	FALSE	FALSE	Insomnia	18	25502449	0.410001	0.035243	451246	outcome	TRUE	reported	Heart rate variability traits (RMSSD)	18	23082413	0.008192	3.84E-06	26523	Heart rate variability traits (RMSSD) || id:ebi-a-GCST004733	TRUE	reported	igd	2	1	TRUE	0.000816761	21.67984663
rs9314384	G	T	G	T	0.049302	-0.0553848	0.092266	0.0873363	FALSE	FALSE	FALSE	Insomnia	8	21848790	0.0971941	0.0333922	451246	outcome	TRUE	reported	Heart rate variability traits (RMSSD)	8	21706301	0.009187	1.01E-07	26523	Heart rate variability traits (RMSSD) || id:ebi-a-GCST004733	TRUE	reported	igd	2	1	TRUE	0.001084645	28.79819495
rs9362911	A	G	A	G	0.024011	0.0204234	0.57235	0.488448	FALSE	FALSE	FALSE	Insomnia	6	91823159	0.27902	0.0188665	451246	outcome	TRUE	reported	Heart rate variability traits (RMSSD)	6	92532877	0.005218	4.98E-06	26523	Heart rate variability traits (RMSSD) || id:ebi-a-GCST004733	TRUE	reported	igd	2	1	TRUE	0.000797706	21.17366177
rs10206550	T	C	T	C	0.031327	0.0292906	0.146303	0.171043	FALSE	FALSE	FALSE	Insomnia	2	47292896	0.243026	0.0250892	451246	outcome	TRUE	reported	Heart rate variability traits (SDNN)	2	47520035	0.006642	2.76E-06	27850	Heart rate variability traits (SDNN) || id:ebi-a-GCST004734	TRUE	reported	igd	2	1	TRUE	0.000798119	22.24458343
rs10842383	T	C	T	C	0.049221	0.0322721	0.13746	0.106081	FALSE	FALSE	FALSE	Insomnia	12	24619033	0.293627	0.0307296	451246	outcome	TRUE	reported	Heart rate variability traits (SDNN)	12	24771967	0.005007	1.51E-22	27850	Heart rate variability traits (SDNN) || id:ebi-a-GCST004734	TRUE	reported	igd	2	1	TRUE	0.003457929	96.6340293
rs11922153	G	A	G	A	0.02355	0.0581158	0.178362	0.109901	FALSE	FALSE	FALSE	Insomnia	3	179454805	0.0539896	0.0301599	451246	outcome	TRUE	reported	Heart rate variability traits (SDNN)	3	179172593	0.004859	1.45E-06	27850	Heart rate variability traits (SDNN) || id:ebi-a-GCST004734	TRUE	reported	igd	2	1	TRUE	0.000842746	23.48942742
rs12712213	G	C	G	C	-0.020613	-0.0219651	0.258154	0.231716	FALSE	TRUE	FALSE	Insomnia	2	105565813	0.325392	0.022335	451246	outcome	TRUE	reported	Heart rate variability traits (SDNN)	2	106182270	0.004393	3.10E-06	27850	Heart rate variability traits (SDNN) || id:ebi-a-GCST004734	TRUE	reported	igd	2	1	TRUE	0.000789935	22.01630361
rs12980262	A	G	A	G	-0.051834	-0.176294	0.077688	0.0531649	FALSE	FALSE	FALSE	Insomnia	19	5893047	7.14E-05	0.0443887	451246	outcome	TRUE	reported	Heart rate variability traits (SDNN)	19	5893058	0.007062	3.00E-13	27850	Heart rate variability traits (SDNN) || id:ebi-a-GCST004734	TRUE	reported	igd	2	1	TRUE	0.001930677	53.87142058
rs1384598	A	T	A	T	0.023769	0.0144152	0.564196	0.541998	FALSE	TRUE	TRUE	Insomnia	12	33469964	0.445702	0.0189027	451246	outcome	TRUE	reported	Heart rate variability traits (SDNN)	12	33622899	0.003885	1.20E-09	27850	Heart rate variability traits (SDNN) || id:ebi-a-GCST004734	TRUE	reported	igd	2	1	FALSE	0.001342243	37.43037522
rs1833661	T	C	T	C	0.022355	0.0274617	0.435537	0.385416	FALSE	FALSE	FALSE	Insomnia	5	149787629	0.159391	0.0195163	451246	outcome	TRUE	reported	Heart rate variability traits (SDNN)	5	149167192	0.004783	3.39E-06	27850	Heart rate variability traits (SDNN) || id:ebi-a-GCST004734	TRUE	reported	igd	2	1	TRUE	0.00078376	21.84404147
rs2238192	T	C	T	C	-0.018546	-0.00549556	0.437807	0.471004	FALSE	FALSE	FALSE	Insomnia	14	72389231	0.771159	0.0188943	451246	outcome	TRUE	reported	Heart rate variability traits (SDNN)	14	72855939	0.003766	9.85E-07	27850	Heart rate variability traits (SDNN) || id:ebi-a-GCST004734	TRUE	reported	igd	2	1	TRUE	0.000870035	24.25070034
rs2265921	G	T	G	T	0.026524	0.0177268	0.320292	0.257073	FALSE	FALSE	FALSE	Insomnia	1	67808097	0.413298	0.0216681	451246	outcome	TRUE	reported	Heart rate variability traits (SDNN)	1	68273780	0.00555	2.04E-06	27850	Heart rate variability traits (SDNN) || id:ebi-a-GCST004734	TRUE	reported	igd	2	1	TRUE	0.000819428	22.8389681
rs2349556	A	G	A	G	0.018901	-0.0314815	0.308094	0.290373	FALSE	FALSE	FALSE	Insomnia	5	137913032	0.129918	0.0207877	451246	outcome	TRUE	reported	Heart rate variability traits (SDNN)	5	137248721	0.003935	1.81E-06	27850	Heart rate variability traits (SDNN) || id:ebi-a-GCST004734	TRUE	reported	igd	2	1	TRUE	0.000827743	23.07089786
rs236349	G	A	G	A	-0.028247	0.00476587	0.652619	0.560882	FALSE	FALSE	FALSE	Insomnia	6	36852789	0.802585	0.0190633	451246	outcome	TRUE	reported	Heart rate variability traits (SDNN)	6	36820565	0.003926	8.65E-13	27850	Heart rate variability traits (SDNN) || id:ebi-a-GCST004734	TRUE	reported	igd	2	1	TRUE	0.001855292	51.76407705
rs2680344	G	A	G	A	0.02459	0.0544764	0.217438	0.290744	FALSE	FALSE	FALSE	Insomnia	15	73361144	0.00812924	0.0205831	451246	outcome	TRUE	reported	Heart rate variability traits (SDNN)	15	73653485	0.004624	1.26E-07	27850	Heart rate variability traits (SDNN) || id:ebi-a-GCST004734	TRUE	reported	igd	2	1	TRUE	0.001014414	28.27911489
rs36423	G	T	G	T	0.031645	-0.00293028	0.867562	0.87141	FALSE	FALSE	FALSE	Insomnia	14	71886485	0.916952	0.0281016	451246	outcome	TRUE	reported	Heart rate variability traits (SDNN)	14	72353202	0.005493	1.03E-08	27850	Heart rate variability traits (SDNN) || id:ebi-a-GCST004734	TRUE	reported	igd	2	1	TRUE	0.001190278	33.18756642
rs3858083	G	T	G	T	0.028118	-0.0132588	0.782702	0.800534	FALSE	FALSE	FALSE	Insomnia	9	94121875	0.576452	0.0237369	451246	outcome	TRUE	reported	Heart rate variability traits (SDNN)	9	96884157	0.005598	5.98E-07	27850	Heart rate variability traits (SDNN) || id:ebi-a-GCST004734	TRUE	reported	igd	2	1	TRUE	0.000905075	25.22827002
rs4262	T	C	T	C	0.028221	-0.000380963	0.610267	0.644808	FALSE	FALSE	FALSE	Insomnia	7	93922116	0.984614	0.0197548	451246	outcome	TRUE	reported	Heart rate variability traits (SDNN)	7	93551428	0.003967	1.56E-12	27850	Heart rate variability traits (SDNN) || id:ebi-a-GCST004734	TRUE	reported	igd	2	1	TRUE	0.001813872	50.60632523
rs4786125	A	G	A	G	-0.022936	0.00299398	0.717221	0.641679	FALSE	FALSE	FALSE	Insomnia	16	6850546	0.879115	0.0196854	451246	outcome	TRUE	reported	Heart rate variability traits (SDNN)	16	6900547	0.004358	1.69E-07	27850	Heart rate variability traits (SDNN) || id:ebi-a-GCST004734	TRUE	reported	igd	2	1	TRUE	0.000993583	27.69780247
rs8093402	T	G	T	G	-0.030079	-0.0290364	0.136115	0.0788066	FALSE	FALSE	FALSE	Insomnia	18	25502449	0.410001	0.035243	451246	outcome	TRUE	reported	Heart rate variability traits (SDNN)	18	23082413	0.005833	2.97E-07	27850	Heart rate variability traits (SDNN) || id:ebi-a-GCST004734	TRUE	reported	igd	2	1	TRUE	0.000953901	26.59054509
