# Supplementary material for: What comes first: Heart rate variability changes or insomnia? A causal investigation using Mendelian randomization
Source: Int J Clin Health Psychol. 2025 Dec 12;25(4):100656. doi: 10.1016/j.ijchp.2025.100656 (PMC12765190; doi:10.1016/j.ijchp.2025.100656)
Supplement: Supplementary file 3 [file mmc3.csv]

SNP	effect_allele.exposure	other_allele.exposure	effect_allele.outcome	other_allele.outcome	beta.exposure	beta.outcome	eaf.exposure	eaf.outcome	remove	palindromic	ambiguous	id.outcome	chr	pos	se.outcome	samplesize.outcome	pval.outcome	outcome	originalname.outcome	outcome.deprecated	mr_keep.outcome	data_source.outcome	proxy.outcome	target_snp.outcome	proxy_snp.outcome	target_a1.outcome	target_a2.outcome	proxy_a1.outcome	proxy_a2.outcome	chr.exposure	pos.exposure	pval.exposure	se.exposure	samplesize.exposure	exposure	mr_keep.exposure	pval_origin.exposure	id.exposure	action	SNP_index	mr_keep	R2	f
rs11724306	G	A	G	A	0.0942402	-0.01045	0.689942	0.6611	FALSE	FALSE	FALSE	Insomnia	4	110584334	0.010806	24088	0.8169	Heart rate variability traits (pvRSA/HF) || id:ebi-a-GCST004732	Heart rate variability traits (pvRSA/HF)	Heart rate variability traits (pvRSA/HF) || ||	TRUE	igd	TRUE	rs11724306	rs3796912	A	G	G	A	4	109662009	4.49E-06	0.0205446	451246	exposure	TRUE	reported	finngen_R11_F5_INSOMNIA	2	1	TRUE	4.66E-05	21.04146896
rs12601358	G	T	G	T	-0.110065	0.019103	0.212511	0.2388	FALSE	FALSE	FALSE	Insomnia	17	11094177	0.019724	24088	0.2636	Heart rate variability traits (pvRSA/HF) || id:ebi-a-GCST004732	Heart rate variability traits (pvRSA/HF)	Heart rate variability traits (pvRSA/HF) || ||	TRUE	igd	NA	NA	NA	NA	NA	NA	NA	17	11190860	2.89E-06	0.0235272	451246	exposure	TRUE	reported	finngen_R11_F5_INSOMNIA	2	1	TRUE	4.85E-05	21.8855278
rs2364154	A	G	A	G	0.113133	0.002302	0.163717	0.2009	FALSE	FALSE	FALSE	Insomnia	12	53462998	0.014536	24088	0.716	Heart rate variability traits (pvRSA/HF) || id:ebi-a-GCST004732	Heart rate variability traits (pvRSA/HF)	Heart rate variability traits (pvRSA/HF) || ||	TRUE	igd	NA	NA	NA	NA	NA	NA	NA	12	53069214	6.05E-06	0.0250039	451246	exposure	TRUE	reported	finngen_R11_F5_INSOMNIA	2	1	TRUE	4.54E-05	20.47208793
rs3760487	A	G	A	G	-0.088914	0.004287	0.411658	0.4068	FALSE	FALSE	FALSE	Insomnia	17	19652894	0.010562	24088	0.4713	Heart rate variability traits (pvRSA/HF) || id:ebi-a-GCST004732	Heart rate variability traits (pvRSA/HF)	Heart rate variability traits (pvRSA/HF) || ||	TRUE	igd	TRUE	rs3760487	rs3760486	A	G	T	C	17	19749262	3.73E-06	0.0192203	451246	exposure	TRUE	reported	finngen_R11_F5_INSOMNIA	2	1	TRUE	4.74E-05	21.40025805
rs56066525	T	C	T	C	0.136707	-0.008465	0.104737	0.1859	FALSE	FALSE	FALSE	Insomnia	10	107193030	0.013276	24088	0.4818	Heart rate variability traits (pvRSA/HF) || id:ebi-a-GCST004732	Heart rate variability traits (pvRSA/HF)	Heart rate variability traits (pvRSA/HF) || ||	TRUE	igd	TRUE	rs56066525	rs1459369	T	C	A	G	10	105427281	5.30E-06	0.0300287	451246	exposure	TRUE	reported	finngen_R11_F5_INSOMNIA	2	1	TRUE	4.59E-05	20.72561761
rs72735123	A	G	A	G	-0.353468	-0.056524	0.0189411	0.0319	FALSE	FALSE	FALSE	Insomnia	15	72827051	0.028196	24088	0.0427297	Heart rate variability traits (pvRSA/HF) || id:ebi-a-GCST004732	Heart rate variability traits (pvRSA/HF)	Heart rate variability traits (pvRSA/HF) || ||	TRUE	igd	TRUE	rs72735123	rs16957064	A	G	C	A	15	72423531	3.97E-06	0.0766254	451246	exposure	TRUE	reported	finngen_R11_F5_INSOMNIA	2	1	TRUE	4.72E-05	21.27912342
rs7570585	T	G	T	G	-0.119102	0.017333	0.17451	0.1862	FALSE	FALSE	FALSE	Insomnia	2	167300605	0.013227	24088	0.6516	Heart rate variability traits (pvRSA/HF) || id:ebi-a-GCST004732	Heart rate variability traits (pvRSA/HF)	Heart rate variability traits (pvRSA/HF) || ||	TRUE	igd	NA	NA	NA	NA	NA	NA	NA	2	166444095	2.55E-06	0.0253187	451246	exposure	TRUE	reported	finngen_R11_F5_INSOMNIA	2	1	TRUE	4.90E-05	22.12862049
rs7623125	T	C	T	C	0.30776	0.104101	0.0259748	0.0394	FALSE	FALSE	FALSE	Insomnia	3	3558555	0.056466	24088	0.0504998	Heart rate variability traits (pvRSA/HF) || id:ebi-a-GCST004732	Heart rate variability traits (pvRSA/HF)	Heart rate variability traits (pvRSA/HF) || ||	TRUE	igd	NA	NA	NA	NA	NA	NA	NA	3	3516871	5.49E-07	0.0614509	451246	exposure	TRUE	reported	finngen_R11_F5_INSOMNIA	2	1	TRUE	5.56E-05	25.08227288
rs8015310	T	C	T	C	-0.196871	-0.009542	0.0615057	0.0645	FALSE	FALSE	FALSE	Insomnia	14	77451108	0.02228	24088	0.454099	Heart rate variability traits (pvRSA/HF) || id:ebi-a-GCST004732	Heart rate variability traits (pvRSA/HF)	Heart rate variability traits (pvRSA/HF) || ||	TRUE	igd	TRUE	rs8015310	rs12431869	T	C	A	G	14	76974563	1.99E-06	0.0414104	451246	exposure	TRUE	reported	finngen_R11_F5_INSOMNIA	2	1	TRUE	5.01E-05	22.60183401
rs11724306	G	A	G	A	0.0942402	-0.000512	0.689942	0.659748	FALSE	FALSE	FALSE	Insomnia	4	110584334	0.005229	26523	0.922486	Heart rate variability traits (RMSSD) || id:ebi-a-GCST004733	Heart rate variability traits (RMSSD)	Heart rate variability traits (RMSSD) || ||	TRUE	igd	TRUE	rs11724306	rs3796912	A	G	G	A	4	109662009	4.49E-06	0.0205446	451246	exposure	TRUE	reported	finngen_R11_F5_INSOMNIA	2	1	TRUE	4.66E-05	21.04146896
rs12601358	G	T	G	T	-0.110065	0.011629	0.212511	0.2412	FALSE	FALSE	FALSE	Insomnia	17	11094177	0.010629	26523	0.27735	Heart rate variability traits (RMSSD) || id:ebi-a-GCST004733	Heart rate variability traits (RMSSD)	Heart rate variability traits (RMSSD) || ||	TRUE	igd	NA	NA	NA	NA	NA	NA	NA	17	11190860	2.89E-06	0.0235272	451246	exposure	TRUE	reported	finngen_R11_F5_INSOMNIA	2	1	TRUE	4.85E-05	21.8855278
rs2364154	A	G	A	G	0.113133	-0.000984	0.163717	0.198983	FALSE	FALSE	FALSE	Insomnia	12	53462998	0.006811	26523	0.885873	Heart rate variability traits (RMSSD) || id:ebi-a-GCST004733	Heart rate variability traits (RMSSD)	Heart rate variability traits (RMSSD) || ||	TRUE	igd	NA	NA	NA	NA	NA	NA	NA	12	53069214	6.05E-06	0.0250039	451246	exposure	TRUE	reported	finngen_R11_F5_INSOMNIA	2	1	TRUE	4.54E-05	20.47208793
rs3760487	A	G	A	G	-0.088914	0.003572	0.411658	0.404	FALSE	FALSE	FALSE	Insomnia	17	19652894	0.005114	26523	0.488049	Heart rate variability traits (RMSSD) || id:ebi-a-GCST004733	Heart rate variability traits (RMSSD)	Heart rate variability traits (RMSSD) || ||	TRUE	igd	TRUE	rs3760487	rs3760486	A	G	T	C	17	19749262	3.73E-06	0.0192203	451246	exposure	TRUE	reported	finngen_R11_F5_INSOMNIA	2	1	TRUE	4.74E-05	21.40025805
rs56066525	T	C	T	C	0.136707	0.000552	0.104737	0.188187	FALSE	FALSE	FALSE	Insomnia	10	107193030	0.00647	26523	0.932433	Heart rate variability traits (RMSSD) || id:ebi-a-GCST004733	Heart rate variability traits (RMSSD)	Heart rate variability traits (RMSSD) || ||	TRUE	igd	TRUE	rs56066525	rs1459369	T	C	A	G	10	105427281	5.30E-06	0.0300287	451246	exposure	TRUE	reported	finngen_R11_F5_INSOMNIA	2	1	TRUE	4.59E-05	20.72561761
rs72735123	A	G	A	G	-0.353468	-0.017134	0.0189411	0.033098	FALSE	FALSE	FALSE	Insomnia	15	72827051	0.013803	26523	0.217759	Heart rate variability traits (RMSSD) || id:ebi-a-GCST004733	Heart rate variability traits (RMSSD)	Heart rate variability traits (RMSSD) || ||	TRUE	igd	TRUE	rs72735123	rs16957064	A	G	C	A	15	72423531	3.97E-06	0.0766254	451246	exposure	TRUE	reported	finngen_R11_F5_INSOMNIA	2	1	TRUE	4.72E-05	21.27912342
rs7570585	T	G	T	G	-0.119102	0.007157	0.17451	0.187484	FALSE	FALSE	FALSE	Insomnia	2	167300605	0.006438	26523	0.269723	Heart rate variability traits (RMSSD) || id:ebi-a-GCST004733	Heart rate variability traits (RMSSD)	Heart rate variability traits (RMSSD) || ||	TRUE	igd	NA	NA	NA	NA	NA	NA	NA	2	166444095	2.55E-06	0.0253187	451246	exposure	TRUE	reported	finngen_R11_F5_INSOMNIA	2	1	TRUE	4.90E-05	22.12862049
rs7623125	T	C	T	C	0.30776	0.021805	0.0259748	0.040182	FALSE	FALSE	FALSE	Insomnia	3	3558555	0.026921	26523	0.42129	Heart rate variability traits (RMSSD) || id:ebi-a-GCST004733	Heart rate variability traits (RMSSD)	Heart rate variability traits (RMSSD) || ||	TRUE	igd	NA	NA	NA	NA	NA	NA	NA	3	3516871	5.49E-07	0.0614509	451246	exposure	TRUE	reported	finngen_R11_F5_INSOMNIA	2	1	TRUE	5.56E-05	25.08227288
rs8015310	T	C	T	C	-0.196871	-0.013398	0.0615057	0.063771	FALSE	FALSE	FALSE	Insomnia	14	77451108	0.011063	26523	0.229141	Heart rate variability traits (RMSSD) || id:ebi-a-GCST004733	Heart rate variability traits (RMSSD)	Heart rate variability traits (RMSSD) || ||	TRUE	igd	TRUE	rs8015310	rs12431869	T	C	A	G	14	76974563	1.99E-06	0.0414104	451246	exposure	TRUE	reported	finngen_R11_F5_INSOMNIA	2	1	TRUE	5.01E-05	22.60183401
rs11724306	G	A	G	A	0.0942402	0.003161	0.689942	0.660211	FALSE	FALSE	FALSE	Insomnia	4	110584334	0.003842	27850	0.413102	Heart rate variability traits (SDNN) || id:ebi-a-GCST004734	Heart rate variability traits (SDNN)	Heart rate variability traits (SDNN) || ||	TRUE	igd	TRUE	rs11724306	rs3796912	A	G	G	A	4	109662009	4.49E-06	0.0205446	451246	exposure	TRUE	reported	finngen_R11_F5_INSOMNIA	2	1	TRUE	4.66E-05	21.04146896
rs12601358	G	T	G	T	-0.110065	0.000812	0.212511	0.237738	FALSE	FALSE	FALSE	Insomnia	17	11094177	0.007394	27850	0.913046	Heart rate variability traits (SDNN) || id:ebi-a-GCST004734	Heart rate variability traits (SDNN)	Heart rate variability traits (SDNN) || ||	TRUE	igd	NA	NA	NA	NA	NA	NA	NA	17	11190860	2.89E-06	0.0235272	451246	exposure	TRUE	reported	finngen_R11_F5_INSOMNIA	2	1	TRUE	4.85E-05	21.8855278
rs2364154	A	G	A	G	0.113133	0.001163	0.163717	0.198673	FALSE	FALSE	FALSE	Insomnia	12	53462998	0.004956	27850	0.815454	Heart rate variability traits (SDNN) || id:ebi-a-GCST004734	Heart rate variability traits (SDNN)	Heart rate variability traits (SDNN) || ||	TRUE	igd	NA	NA	NA	NA	NA	NA	NA	12	53069214	6.05E-06	0.0250039	451246	exposure	TRUE	reported	finngen_R11_F5_INSOMNIA	2	1	TRUE	4.54E-05	20.47208793
rs3760487	A	G	A	G	-0.088914	-0.001456	0.411658	0.39873	FALSE	FALSE	FALSE	Insomnia	17	19652575	0.006259	27850	0.817042	Heart rate variability traits (SDNN) || id:ebi-a-GCST004734	Heart rate variability traits (SDNN)	Heart rate variability traits (SDNN) || ||	TRUE	igd	NA	NA	NA	NA	NA	NA	NA	17	19749262	3.73E-06	0.0192203	451246	exposure	TRUE	reported	finngen_R11_F5_INSOMNIA	2	1	TRUE	4.74E-05	21.40025805
rs56066525	T	C	T	C	0.136707	1.40E-05	0.104737	0.187955	FALSE	FALSE	FALSE	Insomnia	10	107193030	0.004667	27850	0.997702	Heart rate variability traits (SDNN) || id:ebi-a-GCST004734	Heart rate variability traits (SDNN)	Heart rate variability traits (SDNN) || ||	TRUE	igd	TRUE	rs56066525	rs1459369	T	C	A	G	10	105427281	5.30E-06	0.0300287	451246	exposure	TRUE	reported	finngen_R11_F5_INSOMNIA	2	1	TRUE	4.59E-05	20.72561761
rs72735123	A	G	A	G	-0.353468	-0.009728	0.0189411	0.032896	FALSE	FALSE	FALSE	Insomnia	15	72827051	0.008996	27850	0.282171	Heart rate variability traits (SDNN) || id:ebi-a-GCST004734	Heart rate variability traits (SDNN)	Heart rate variability traits (SDNN) || ||	TRUE	igd	TRUE	rs72735123	rs16957064	A	G	C	A	15	72423531	3.97E-06	0.0766254	451246	exposure	TRUE	reported	finngen_R11_F5_INSOMNIA	2	1	TRUE	4.72E-05	21.27912342
rs7570585	T	G	T	G	-0.119102	0.007333	0.17451	0.187207	FALSE	FALSE	FALSE	Insomnia	2	167300605	0.004676	27850	0.118784	Heart rate variability traits (SDNN) || id:ebi-a-GCST004734	Heart rate variability traits (SDNN)	Heart rate variability traits (SDNN) || ||	TRUE	igd	NA	NA	NA	NA	NA	NA	NA	2	166444095	2.55E-06	0.0253187	451246	exposure	TRUE	reported	finngen_R11_F5_INSOMNIA	2	1	TRUE	4.90E-05	22.12862049
rs7623125	T	C	T	C	0.30776	0.002537	0.0259748	0.039358	FALSE	FALSE	FALSE	Insomnia	3	3558555	0.01338	27850	0.850422	Heart rate variability traits (SDNN) || id:ebi-a-GCST004734	Heart rate variability traits (SDNN)	Heart rate variability traits (SDNN) || ||	TRUE	igd	NA	NA	NA	NA	NA	NA	NA	3	3516871	5.49E-07	0.0614509	451246	exposure	TRUE	reported	finngen_R11_F5_INSOMNIA	2	1	TRUE	5.56E-05	25.08227288
rs8015310	T	C	T	C	-0.196871	-0.008753	0.0615057	0.063924	FALSE	FALSE	FALSE	Insomnia	14	77451108	0.007448	27850	0.242439	Heart rate variability traits (SDNN) || id:ebi-a-GCST004734	Heart rate variability traits (SDNN)	Heart rate variability traits (SDNN) || ||	TRUE	igd	TRUE	rs8015310	rs12431869	T	C	A	G	14	76974563	1.99E-06	0.0414104	451246	exposure	TRUE	reported	finngen_R11_F5_INSOMNIA	2	1	TRUE	5.01E-05	22.60183401
